# Supplementary material for: Prospective surveillance for influenza A virus in Chinese swine farms
Source: Emerg Microbes Infect. 2018 May 16;7:87. doi: 10.1038/s41426-018-0086-1 (PMC5954049; doi:10.1038/s41426-018-0086-1)
Supplement: Supplementary file 1 — Supplementary Information [file 41426_2018_86_MOESM1_ESM.xlsx]

## Sheet: Frequencies
	Color Key
	Questionnaire Data (dichotomous)=	No Fill
	Questionnaire Data (categorical)=			Data Set:	Human Subjects Enrollment Data ver2 swine exposed only
	MN Data=			Box Location:	https://duke.box.com/s/itlqyyrfgc3ri7xpvxbzm5veh5z0bmxc
	Nasal Wash Data=
No.	Variable	Obs	value="0"	value="1"	value="2"	value="3"	value="4"	value="5"
1	an_bird	299	298	1	----	----	----	----
2	an_chicken	299	238	61	----	----	----	----
3	an_deadpig	299	273	26	----	----	----	----
4	an_dogcat	299	232	67	----	----	----	----
5	an_duck	299	288	11	----	----	----	----
6	an_epi	298	295	3	----	----	----	----
7	an_exp_meat	299	294	5	----	----	----	----
8	an_exp_other	299	282	17	----	----	----	----
9	an_exp_pigfarm	299	145	154	----	----	----	----
10	an_exp_pigind	299	225	74	----	----	----	----
11	an_exp_pigmar	299	252	47	----	----	----	----
12	an_exp_pouind	299	292	7	----	----	----	----
13	an_exp_poulfarm	299	290	9	----	----	----	----
14	an_exp_poumar	299	297	2	----	----	----	----
15	an_exp_vet	299	295	4	----	----	----	----
16	an_goat	299	292	7	----	----	----	----
17	an_other	299	294	5	----	----	----	----
18	an_pigeon	299	297	2	----	----	----	----
19	an_pigs	299	283	16	----	----	----	----
20	an_pork	299	277	22	----	----	----	----
21	an_work_chicken	299	261	38	----	----	----	----
22	an_work_duck	299	295	4	----	----	----	----
23	an_work_epi	297	276	21	----	----	----	----
24	an_work_geese	299	296	3	----	----	----	----
25	an_work_goat	299	295	4	----	----	----	----
26	an_work_other	299	282	17	----	----	----	----
27	an_work_pigeon	299	297	2	----	----	----	----
28	an_work_sheep	299	296	3	----	----	----	----
29	flu_poke	299	293	6	----	----	----	----
30	flu_shot	275	268	7	----	----	----	----
31	gender	299	196	103	----	----	----	----
32	hist_bp	289	245	44	----	----	----	----
33	hist_other	294	283	11	----	----	----	----
34	hist_resp	298	294	4	----	----	----	----
35	medication	299	221	78	----	----	----	----
36	occ_farm_chicken	299	288	11	----	----	----	----
37	occ_farm_duck	299	296	3	----	----	----	----
38	occ_farm_other	299	291	8	----	----	----	----
39	occ_farm_swine	299	49	250	----	----	----	----
40	occ_vet_blood	299	296	3	----	----	----	----
41	occ_vet_cntrl	299	297	2	----	----	----	----
42	occ_vet_hlth	299	295	4	----	----	----	----
43	smoke_his	299	178	121	----	----	----	----
44	water	299	23	276	----	----	----	----
45	handwash_cat	298	7	291	----	----	----	----
46	ppe_cloth	299	24	275	----	----	----	----
47	ppe_eye	296	280	16	----	----	----	----
48	ppe_glove	296	94	202	----	----	----	----
49	ppe_mask	298	226	72	----	----	----	----
50	ppe_shoe	297	15	282	----	----	----	----
51	resp_house_12m_cat	295	176	119	----	----	----	----
52	resp_house_30d_cat	299	284	15	----	----	----	----
53	resp_inf_12m_cat	299	170	129	----	----	----	----
54	resp_inf_30d_cat	299	273	26	----	----	----	----
55	resp_work_12m_cat	296	214	82	----	----	----	----
56	resp_work_30d_cat	296	286	10	----	----	----	----
57	age_cat	299	----	19	39	103	138	----
58	education	299	----	15	77	148	49	10
59	expend	299	----	37	114	87	61	----
60	residence	295	----	110	0	16	11	11
61	h1n1	299	134	165	----	----	----	----
62	h3n2	299	26	273	----	----	----	----
63	h5n1	299	295	4	----	----	----	----
64	h5n6	299	298	1	----	----	----	----
65	h7n9	299	289	10	----	----	----	----
66	h9n2	299	297	2	----	----	----	----
67	nw_cat	299	289	10	----	----	----	----
68	h1n1_iga_cat	299	229	70	----	----	----	----
69	h3n2_iga_cat	299	225	74	----	----	----	----
70	total_iga_cat	299	219	80	----	----	----	----

## Sheet: Bivariate Chi Fisher Analysis
	Supplementary Information.	Worksheet 1 (Bivariate Chi Fisher Analysis) is a summary of the p-values generated from the bivariate chi^2 and/or fisher exact calculations. Variables with a p-value less than 0.10 (highlighted green) were considered for logistic regression analysis. Bivariate logistic regression results with p-values are reported on Worksheet 2 (Bivariate Logistic Regression). Variable codebooks are included in…
	Color Key
	Questionnaire Data (dichotomous)=	No Fill
	Questionnaire Data (categorical)=
	Molecular Data=
		EW Flu A Positivity		FS Flu A Positivity		ES Flu A Positivity		BS Flu A Positivity		PS Flu A Positivity
No.	Variable	p-value	Exact p-value	p-value	Exact p-value	p-value	Exact p-value	p-value	Exact p-value	p-value	Exact p-value
1	past_ill	0.555	0.642	0.853	1	0.792	0.867	0.039	0.06	0.095	0.103
2	month	0.001	0.001	0.0001	0.0001	0.13	0.086	0.188	0.134	0.0001	----
3	farm_num	0.23	0.228	0.089	0.119	0.463	0.478	0.048	0.035	0.0001	0.0001
4	discard_type	0.716	0.836	0.22	0.276	0.149	0.166	0.009	0.01	----	----
5	weather	0.271	0.422	0.223	0.233	0.474	0.392	0.864	0.92	----	----
6	pig_num_c	0.172	0.174	0.005	0.012	0.256	0.277	0.003	0.006	0.003	0.003
7	non_pig_c	0.389	0.349	0.0001	0.001	0.42	0.416	0.448	0.455	0.001	0.001
8	outside_temp_cat	0.05	0.003	0.044	0.068	0.007	0.005	0.607	0.581	0.0001	0.0001
9	inside_temp_cat	0.194	0.217	0.153	0.174	0.564	0.589	0.659	0.757	0.005	0.003
10	humid_quin	0.495	0.576	0.036	0.043	0.477	0.49	0.281	0.185	0.037	0.05
11	season	0.688	0.707	0.029	0.024	0.039	0.025	0.29	0.34
12	ew_pig_type	0.666	0.618	----	----	----	----	----	----	----	----
13	ew_pig_health	0.338	1	----	----	----	----	----	----	----	----
14	ew_pig_age_weeks_q	0.66	0.681	----	----	----	----	----	----	----	----
15	fs_pig_type	----	----	0.84	0.676	----	----	----	----	----	----
16	fs_pig_health	----	----	0.73	0.528	----	----	----	----	----	----
17	fs_pig_age_weeks_q	----	----	0.002	0.003	----	----	----	----	----	----
18	es_pig_type	----	----	----	----	0.385	0.528	----	----	----	----
19	es_pig_health	----	----	----	----	0.302	0.399	----	----	----	----
20	es_pig_age_weeks_q	----	----	----	----	0.32	0.299	----	----	----	----
21	bs_pig_type	----	----	----	----	----	----	0.818	0.868	----	----
22	bs_pig_health	----	----	----	----	----	----	0.873	0.593	----	----
23	bs_pig_age_weeks_q	----	----	----	----	----	----	0.67	0.666	----	----
24	ps_pig_type	----	----	----	----	----	----	----	----	0.0001	0.0001
25	ps_pig_health	----	----	----	----	----	----	----	----	0.001	0.005
26	ps_pig_age_weeks_q	----	----	----	----	----	----	----	----	0.0001	0.0001
27	ew_flua_pos	---	---	0.0001	0.003	0.004	0.01	0.071	0.102	----	----
28	fs_flua_pos	0.0001	0.003	---	---	0.0001	0.003	0.028	0.064	----	----
29	es_flua_pos	0.004	0.01	0.0001	0.003	---	---	0.055	0.069	----	----
30	bs_flua_pos	0.071	0.102	0.028	0.064	0.055	0.069	---	---	----	----

## Sheet: Bivariate Logistic Regression
EW Flu A Positivity
Variable	Unadjusted OR (95% C.I.)	p-value
outside_temp_cat
-5.0 – 4.9	0.16 (0.03-0.78)	0.023
5.0 – 13.9	0.25 (0.05-1.20)	0.083
14.0 – 23.9	1.27 (0.41-3.89)	0.655
24.0 – 29.9	0.15 (0.04-0.56)	0.005
>30.0	Ref.
fs_flua_pos	7.12 (2.31-21.95)	0.001
es_flua_pos	3.75 (1.45-9.67)	0.006
bs_flua_pos	3.14 (0.85-11.61)	0.086
FS Flu A Positivity
Variable	Unadjusted OR (95% C.I.)	p-value
pig_num_c
<1000	Ref.	----
1000-1999	3.98 (0.49-32.06)	0.194
2000-2999	1.59 (0.14-17.87)	0.709
3000+	13.0 (1.50-112.81)	0.02
non_pig_c
<10	Ref.	----
10-19	2.0 (0.33-12.27)	0.454
20-29	1.52 (0.25-9.26)	0.653
30+	10.0 (2.11-47.38)	0.004
outside_temp_cat
-5.0 – 4.9	0.41 (0.04-4.62)	0.469
5.0 – 13.9	1.93 (0.31-12.07)	0.48
14.0 – 23.9	5.8 (1.14-29.50)	0.034
24.0 – 29.9	1.26 (0.24-6.70)	0.786
>30.0	Ref.	----
season
Spring	Ref.	----
Summer	6.29 (0.74-53.2)
Fall	10.92 (1.37-86.86)
Winter	3.06 (0.27-34.36)
fs_pig_age_weeks_q
1-12 (Q1)	Ref.	----
13-20 (Q2)	0.87 (0.14-5.34)	0.883
21-52 (Q3)	3.84 (0.88-16.75)	0.073
53-104 (Q4)	0.39 (0.04-3.84)	0.422
105-208 (Q5)	5.23 (1.33-20.53)	0.018
ew_flua_pos	3.75 (1.45-9.67)	0.006
es_flua_pos	5.06 (1.88-13.60)	0.001
bs_flua_pos	2.72 (0.94-7.89)	0.065
ES Flu A Positivity
Variable	Unadjusted OR (95% C.I.)	p-value
outside_temp_cat
-5.0 – 4.9	1.0 (0.29-3.45)	1
5.0 – 13.9	3.06 (1.04-8.98)	0.194
14.0 – 23.9	3.44 (1.08-10.95)	0.037
24.0 – 29.9	1.57 (0.54-4.55)	0.405
>30.0	Ref.	----
season
Spring	Ref.	----
Summer	3.32 (1.16-9.50)
Fall	4.12 (1.47-11.54)
Winter	2.56 (0.81-8.21)
ew_flua_pos	3.75 (1.45-9.67)	0.006
fs_flua_pos	5.06 (1.88-13.60)	0.001
bs_flua_pos	2.72 (0.94-7.88)	0.065
BS Flu A Positivity
Variable	Unadjusted OR (95% C.I.)	p-value
past_ill	4.30 (0.96-19.23)	0.057
discard_type
Sold to market	Ref.	----
Animal food	4.0 (0.83-19.21)	0.083
Buried or destroyed	8.86 (1.72-45.57)	0.009
pig_num_c
<1000	Ref.	----
1000-1999	0.41 (0.08-2.10)	0.285
2000-2999	1.05 (0.23-4.86)	0.95
3000+	4.2 (0.98-17.95)	0.053
ew_flua_pos	3.14 (0.85-11.61)	0.086
fs_flua_pos	3.97 (1.05-14.95)	0.041
es_flua_pos	2.72 (0.94-7.88)	0.065
PS Flu A Positivity
Variable	Unadjusted OR (95% C.I.)	p-value
pig_num_c
<1000	Ref.	----
1000-1999	1.85 (1.21-2.83)	0.004
2000-2999	1.47 (0.91-2.36)	0.115
3000+	0.78 (0.37-1.62)	0.502
non_pig_c
<10	Ref.	----
10-19	0.80 (0.52-1.23)	0.312
20-29	1.47 (1.05-2.08)	0.026
30+	0.69 (0.44-1.10)	0.12
outside_temp_cat
-5.0 – 4.9	0.40 (0.24-0.66)	0.0001
5.0 – 13.9	0.99 (0.64-1.55)	0.98
14.0 – 23.9	0.86 (0.54-1.39)	0.544
24.0 – 29.9	0.67 (0.46-0.99)	0.042
>30.0	Ref.	----
humid_quin
35.0 – 49.0 (Q1)	0.62 (0.41-0.93)	0.02
50.0 – 62.0 (Q2)	0.64 (0.41-0.99)	0.045
63.0 – 75.0 (Q3)	0.62 (0.41-0.93)	0.02
76.0 – 79.0 (Q4)	0.54 (0.34-0.86)	0.009
80.0 – 94.0 (Q5)	Ref.	----
ps_pig_type
Sow/Weaning Pig	1.64 (0.19-14.43)	0.655
Sow	0.38 (0.17-0.89)	0.025
Pregnant Sow	2.61 (0.64-10.58)	0.18
Weaning Pig	3.69 (0.37-36.59)	0.264
Production Pig	1.33 (0.66-2.64)	0.424
Boar	Ref.	----
ps_pig_health
Unhealthy	2.98 (1.48-6.0)	0.002
Healthy	Ref.	----
ps_pig_age_weeks_q
1.0 – 10.0 (Q1)	4.13 (2.23-7.63)	0.0001
11.0 – 16.0 (Q2)	2.31 (1.22-4.36)	0.01
17.0 – 20.0 (Q3)	2.22 (1.11-4.41)	0.023
21.0 – 78.0 (Q4)	1.80 (0.95-3.42)	0.074
79.0 – 260.0 (Q5)	Ref.	----

## Sheet: Environmental Sampling Codebook
No.	Variable	Label	Type	Key
1	No.	Obersvation number	----
2	Link	Linking variable between Farm Follow-up and Environmental Sample Forms	----
3	Month	Month of study post-enrollment	Ordinal
4	farm_num	Farm ID number	----
5	farm	Encoded farm ID number to remoce strings	----
6	collection_date	Date of collection (MM/DD/YY)	Date
7	animal_tot	Total number of animals currently on site	Continuous
8	animal_tot_c	Total number of animals currently on site by category	Categorical	0="<1000"	1="1000-1999"	2="2000-2999"	3=">3000"
9	pig_num	Total number of pigs currently on site	Continuous
10	pig_num_c	Total number of pigs currently on site by category	Categorical	0="<1000"	1="1000-1999"	2="2000-2999"	3=">3000"
11	non_pig_c	Total number of non-pig animals on site by category	Categorical	0="<10"	1="10-19"	2="20-29"	3="30-60"
12	housing_type	Housing status of pigs	Categorical	1="Free-range returns"	2="Tied/Open shelter"	3="Caged"	4="Other"
13	past_ill	Any pigs showed signs of illness in past 2 weeks (14 days)	Dichotomous	0="No"	1="Yes"
14	death_num	Approximate number of deaths	Continuous
15	discard_type	Fate of ill or dead animals	Categorical	1="Normal"	2="Buried or destroyed"	3="Medicinal Treatment"	4="Unknown"
16	outside_temp	Outside temperature (celcius)	Continuous
17	inside_temp	Temperature inside swine barn	Continuous
18	weather	Current weather conditions	Categorical	1="Mostly Sunny"	2="Partly Cloudy"	3="Raining"	4="Thunderstorms"	5="Other (Fog or Snow)"
19	wind	Windspeed (KPH)	Continuous
20	wind_direct	Wind direction	Categorical	1"North"	2="South"	3="East"	4="West"	5="Northeast"	6="Southeast"	7="Southeast"	8="Southwest"	9="Gentle Breeze"
21	humidity	Percent humidity	Continuous
22	sunrise	Time of sunrise	Time
23	sunset	Time of sunset	Time
24	ew_samp_num	Environmental water sample number	----
25	ew_pig_type	Type of pigs near where environmental water sample was collected	Categorical	1="Sow/Weaning Pig"	2="Sow"	3="Pregnant Sow"	4="Weaning Pig"	5="Production Pig"	6="Boar"
26	ew_pig_age_weeks	Age of pigs near where environmental water sample was collected	Continuous
27	ew_site_number	Site number where environmental water sample was collected	----
28	ew_pig_health	Appearance of health status of pigs near where environmental water sample was collected	Categorical	0="Unhealthy"	1="Healthy"	3="Unknown"
29	ew_flua_ct	Environmental water sample influenza A molecular test Ct value	Continuous
30	ew_flua_pos	Environmental water sample influenza A molecular test positivity	Dichotomous	0="Negative"	1="Positive"
31	fs_samp_num	Fecal slury sample number	----
32	fs_pig_type	Type of pigs near where fecal slury sample was collected	Categorical	1="Sow/Weaning Pig"	2="Sow"	3="Pregnant Sow"	4="Weaning Pig"	5="Production Pig"	6="Boar"
33	fs_pig_age_weeks	Age of pigs near where fecal slury sample was collected	Continuous
34	fs_site_number	Site number where fecal slury sample was collected	----
35	fs_pig_health	Appearance of health status of pigs near where fecal slury sample was collected	Categorical	0="Unhealthy"	1="Healthy"	3="Unknown"
36	fs_flua_ct	Fecal slury sample influenza A molecular test Ct value	Continuous
37	fs_flua_pos	Fecal slury sample influenza A molecular test positivity	Dichotomous	0="Negative"	1="Positive"
38	es_samp_num	Environmental swab sample number	----
39	es_pig_type	Type of pigs near where environmental swab sample was collected	Categorical	1="Sow/Weaning Pig"	2="Sow"	3="Pregnant Sow"	4="Weaning Pig"	5="Production Pig"	6="Boar"
40	es_pig_age_weeks	Age of pigs near where environmental swab sample was collected	Continuous
41	es_site_number	Site number where environmental swab sample was collected	----
42	es_pig_health	Appearance of health status of pigs near where environmental swab sample was collected	Categorical	0="Unhealthy"	1="Healthy"	3="Unknown"
43	es_flua_ct	Environmental swab sample influenza A molecular test Ct value	Continuous
44	es_flua_pos	Environmental swab sample influenza A molecular test positivity	Dichotomous	0="Negative"	1="Positive"
45	bs_samp_num	Bioaerosol sample sample number	----
46	bs_pig_type	Type of pigs near where bioaerosol sample sample was collected	Categorical	1="Sow/Weaning Pig"	2="Sow"	3="Pregnant Sow"	4="Weaning Pig"	5="Production Pig"	6="Boar"
47	bs_pig_age_weeks	Age of pigs near where bioaerosol sample sample was collected	Continuous
48	bs_site_number	Site number where bioaerosol sample sample was collected	----
49	bs_pig_health	Appearance of health status of pigs near where bioaerosol sample sample was collected	Categorical	0="Unhealthy"	1="Healthy"	3="Unknown"
50	bs_flua_ct	Bioaerosol sample sample influenza A molecular test Ct value	Continuous
51	bs_flua_pos	Bioaerosol sample sample influenza A molecular test positivity	Dichotomous	0="Negative"	1="Positive"
	Notes:

## Sheet: Pig Oral Secretion Codebook
No.	Variable	Label	Type	Key
1	No.	Obersvation number	----
2	Link	Linking variable between Farm Follow-up and Environmental Sample Forms	----
3	Month	Month of study post-enrollment	Ordinal
4	ps_farm_num	Farm ID number	----
5	farm_num	Categorized Farm number	Categorical	1="SF01"	2="SF02"	3="SF03"	4="WF04"	5="WF05"	6="WF06"
6	farm	Encoded farm ID number to remoce strings	----
7	ps_collection_date	Date of collection (MM/DD/YY)	Date
8	animal_tot	Total number of animals currently on site	Continuous
9	animal_tot_c	Total number of animals currently on site by category	Categorical	0="<1000"	1="1000-1999"	2="2000-2999"	3=">3000"
10	pig_num	Total number of pigs currently on site	Continuous
11	pig_num_c	Total number of pigs currently on site by category	Categorical	0="<1000"	1="1000-1999"	2="2000-2999"	3=">3000"
12	non_pig_c	Total number of non-pig animals on site by category	Categorical	0="<10"	1="10-19"	2="20-29"	3="30-60"
13	housing_type	Housing status of pigs	Categorical	1="Free-range returns"	2="Tied/Open shelter"	3="Caged"	4="Other"
14	past_ill	Any pigs showed signs of illness in past 2 weeks (14 days)	Dichotomous	0="No"	1="Yes"
15	death_num	Approximate number of deaths	Continuous
16	outside_temp	Outside temperature (celcius)	Continuous
17	outside_temp_q	Outside temperature (celcius) caterogized into quintiles	Categorical
18	inside_temp	Temperature inside swine barn	Continuous
19	inside_temp_q	Temperature inside swine barn categorized into quintiles	Categorical
20	humidity	Percent humidity	Continuous
21	humid_quin	Percent humidity categorized into quintiles	Categorical
22	ps_sample_num	Pig oral secretion sample number	----
23	ps_pig_type	Type of sampled pig	Categorical	1="Sow/Weaning Pig"	2="Sow"	3="Pregnant Sow"	4="Weaning Pig"	5="Production Pig"	6="Boar"
24	ps_pig_age_weeks	Age of pigs from which pig oral secretion sample were collected	Continuous
25	ps_pig_age_weeks_q	Quintiles of age of pigs from which pig oral secretion sample were collected	Categorical	1=	2=	3=	4=	5=
26	ps_site_number	Site number where pig oral secretion samples were collected	----
27	ps_pig_health	Appearance of health status of pigs from which pig oral secretion samples were collected	Categorical	0="Unhealthy"	1="Healthy"	3="Unknown"
28	ps_flua_ct	Pig oral secretion sample influenza A molecular test Ct value	Continuous
29	ps_flua_pos	Pig oral secretion sample influenza A molecular test positivity	Dichotomous	0="Negative"	1="Positive"
	Notes:

## Sheet: Final Model
H1N1
Variable	Adjusted OR (95% C.I.)	p-value
an_exp_other	0.30 (0.09-0.95)	0.04
an_work_chicken	0.39 (0.18-0.83)	0.015
ppe_cloth_use (ref=1)
ppe_cloth_use2	2.34 (0.24-22.62)	0.463
ppe_cloth_use3	0.06 (0.01-1.43)	0.083
ppe_cloth_use4	0.39 (0.06-2.52)	0.322
ppe_cloth_use5	1.86 (0.49-7.09)	0.363
ppe_shoe_use (ref=1)
ppe_shoe_use2	15.39 (0.47-498.40)	0.123
ppe_shoe_use3	45.09 (2.16-942.77)	0.014
ppe_shoe_use4	18.81 (1.88-188.71)	0.013
ppe_shoe_use5	5.94 (1.00-35.20)	0.05
residence (ref=1)
residence3	0.60 (0.35-1.03)	0.065
residence4	3.72 (0.67-20.61)	0.133
residence5	0.72 (0.19-2.71)	0.63
total_iga_cat	0.54 (0.30-0.99)	0.045
H3N2
Variable	Adjusted OR (95% C.I.)	p-value
an_exp_pigind	3.33 (0.83-13.33)	0.089
an_work_chicken	0.31 (0.11-0.88)	0.028
occ_farm_duck	0.01 (0.01-0.22)	0.003
ppe_eye_use (ref=1)
ppe_eye_use2	----	----
ppe_eye_use3	0.07 (0.01-0.55)	0.011
ppe_eye_use4	----	----
ppe_eye_use5	0.38 (0.04-3.50)	0.395
h3n2_iga_cat	8.75 (0.76-100.87)	0.082
H5N1
Variable	Adjusted OR (95% C.I.)	p-value
an_dogcat	18.10 (1.38-236.54)	0.027
an_exp_pouind	50.91 (2.39-1082.96)	0.012
h7n9	22.10 (1.41-345.40)	0.027
H5N6
Variable	Adjusted OR (95% C.I.)	p-value
----	----	----
H7N9
Variable	Adjusted OR (95% C.I.)	p-value
ppe_glove_use (ref=1)
ppe_glove_use2	----	----
ppe_glove_use3	6.41 (0.75-55.01)	0.09
ppe_glove_use4	1.74 (0.11-27.36)	0.693
ppe_glove_use5	1.26 (0.18-8.63)	0.817
resp_inf_12m (ref=1)
resp_inf_12m2	0.40 (0.06-2.48)	0.324
resp_inf_12m3	1.28 (0.10-17.11)	0.85
resp_inf_12m4	24.41 (2.67-223.53)	0.005
resp_work_12m (ref=1)
resp_work_12m2	1.98 (0.33-12.01)	0.459
resp_work_12m3	7.36 (0.89-61.04)	0.064
resp_work_12m4	----	----
h5n1	15.79 (1.06-235.74)	<0.001
H9N2
Variable	Adjusted OR (95% C.I.)	p-value
----	----	----
NW Flu A
Variable	Adjusted OR (95% C.I.)	p-value
an_epi	31.63 (2.36-423.97)	0.009
an_exp_other	13.55 (2.76-66.51)	0.018
an_pork	6.66 (1.15-38.71)	0.035
Total IgA
Variable	Adjusted OR (95% C.I.)	p-value
an_exp_pigfarm	0.08 (0.03-0.22)	<0.001
an_exp_pigind	0.04 (0.01-0.15)	<0.001
flu_shot	9.44 (0.94-94.70)	0.056
occ_farm_swine	16.82 (2.99-94.63)	0.001
age_cat (ref=1)
age_cat2	5.68 (0.85-37.96)	0.073
age_cat3	1.19 (0.21-6.62)	0.84
age_cat4	1.64 (0.31-8.70)	0.558
ppe_eye_use (ref=1)
ppe_eye_use2	----	----
ppe_eye_use3	42.57 (2.64-686.04)	0.008
ppe_eye_use4	5.18 (0.09-293.10)	0.424
ppe_eye_use5	1.58 (0.13-18.61)	0.718
nw_cat	17.05 (2.61-111.17)	0.003
h1n1_iga_cat	4.26 (1.60-11.38)	0.004
h3n2_iga_cat	7.98 (2.63-24.19)	<0.001
H1N1 IgA
Variable	Adjusted OR (95% C.I.)	p-value
an_dogcat	0.37 (0.13-1.05)	0.062
an_exp_pigmar	2.92 (1.18-7.25)	0.021
an_work_chicken	4.31 (1.68-11.06)	0.002
residence (ref=1)
residence3	0.58 (0.27-1.19)	0.137
residence4	0.15 (0.01-1.54)	0.11
residence5	4.49 (1.04-19.33)	0.044
h3n2_iga_cat	9.69 (3.91-24.01)	<0.001
total_iga_cat	3.21 (1.42-7.26)	0.005
H3N2 IgA
Variable	Adjusted OR (95% C.I.)	p-value
occ_farm_swine	4.23 (0.83-21.50)	0.082
smoke_his	3.94 (1.54-10.09)	0.004
water	0.21 (0.06-0.73)	0.021
ppe_eye_use (ref=1)
ppe_eye_use2	53.72 (2.84-1014.67)	0.008
ppe_eye_use3	0.26 (0.02-3.97)	0.332
ppe_eye_use4	8.02 (0.12-528.78)	0.33
ppe_eye_use5	4.28 (0.43-43.04)	0.217
h3n2	7.48 (0.70-79.76)	0.096
h1n1_iga_cat	10.05 (3.93-25.70)	<0.001
total_iga_cat	4.46 (1.76-11.32)	0.002

## Sheet: Variable Key
Variable	Label	Key
Age	Age	Continuous
age_cat	Age categories	1="18-29"	2="30-39"	3="40-49"	4=">50"
An_bird	Contact with caged birds outside of work (1 meter) during lifetime	0="No"	1="Yes"
An_bird_num	Average number of contacts with caged birds outside of work (1 meter) per day	Continuous
An_bird_yr	Total years of contact with caged birds outside of work (1 meter) during lifetime	Continuous
An_chic_num	Average number of contacts with live chickens outside of work (1 meter) per day	Continuous
An_chic_yr	Total years of contact with live chickens outside of work (1 meter) during lifetime	Continuous
An_chicken	Contact with live chickens outside of work (1 meter) during lifetime	0="No"	1="Yes"
An_deadpig	Contact with slaughtered pigs outside of work (1 meter) during lifetime	0="No"	1="Yes"
An_deadpig_num	Average number of contacts with slaughtered pigs outside of work (1 meter) per day	Continuous
An_deadpig_yr	Total years of contact with slaughtered pigs outside of work (1 meter) during lifetime	Continuous
An_dogcat	Contact with pet dogs and cats outside of work (1 meter) during lifetime	0="No"	1="Yes"
An_dogcat_num	Average number of contacts with pet dogs and cats outside of work (1 meter) per day	Continuous
An_dogcat_yr	Total years of contact with pet dogs and cats outside of work (1 meter) during lifetime	Continuous
An_duck	Contact with live ducks outside of work (1 meter) during lifetime	0="No"	1="Yes"
An_duck_num	Average number of contacts with live ducks outside of work (1 meter) per day	Continuous
An_duck_yr	Total years of contact with live ducks outside of work (1 meter) during lifetime	Continuous
An_epi	Contact with animal outbreaks outside of work (1 meter)	0="No"	1="Yes"
An_exp_meat	Exposure to poultry or pigs as a meat processing worker	0="No"	1="Yes"
An_exp_meat_hr	Hours per day of exposure to poultry or pigs as a meat processing worker	Continuous
An_exp_meat_yr	Number of years of exposure to pultry or pigs as a meat processing worker	Continuous
An_exp_oth_hr	Hours per day of exposure to poultry or pigs in other type of work	Continuous
An_exp_oth_yr	Number of years of exposure to pultry or pigs in other type of work	Continuous
An_exp_other	Exposure to poultry or pigs in other type of work	0="No"	1="Yes"
An_exp_pigfar_hr	Hours per day of exposure to poultry or pigs as a pig farmer	Continuous
An_exp_pigfar_yr	Number of years of exposure to pultry or pigs as a pig farmer	Continuous
An_exp_pigfarm	Exposure to poultry or pigs as a pig farmer	0="No"	1="Yes"
An_exp_pigind	Exposure to poultry or pigs as a pig industry worker	0="No"	1="Yes"
An_exp_pigind_hr	Hours per day of exposure to poultry or pigs as a pig industry worker	Continuous
An_exp_pigind_yr	Number of years of exposure to pultry or pigs as a pig industry worker	Continuous
An_exp_pigmar	Exposure to poultry or pigs as a pig market worker	0="No"	1="Yes"
An_exp_pigmar_hr	Hours per day of exposure to poultry or pigs as a pig market worker	Continuous
An_exp_pigmar_yr	Number of years of exposure to pultry or pigs as a pig market worker	Continuous
An_exp_poufar_hr	Hours per day of exposure to poultry or pigs as a poultry farmer	Continuous
An_exp_poufar_yr	Number of years of exposure to pultry or pigs as a poultry farmer	Continuous
An_exp_pouind	Exposure to poultry or pigs as a poultry industry worker	0="No"	1="Yes"
An_exp_pouind_hr	Hours per day of exposure to poultry or pigs as a poultry industry worker	Continuous
An_exp_pouind_yr	Number of years of exposure to pultry or pigs as a poultry industry worker	Continuous
An_exp_poulfarm	Exposure to poultry or pigs as a poultry farmer	0="No"	1="Yes"
An_exp_poumar	Exposure to poultry or pigs as a poultry market worker	0="No"	1="Yes"
An_exp_poumar_hr	Hours per day of exposure to poultry or pigs as a poultry market worker	Continuous
An_exp_poumar_yr	Number of years of exposure to pultry or pigs as a poultry market worker	Continuous
An_exp_vet	Exposure to poultry or pigs as a veterinarian	0="No"	1="Yes"
An_exp_vet_hr	Hours per day of exposure to poultry or pigs as a veterinarian	Continuous
An_exp_vet_yr	Number of years of exposure to pultry or pigs as aveterinarian	Continuous
An_goat	Contact with live goats outside of work (1 meter) during lifetime	0="No"	1="Yes"
An_goat_num	Average number of contacts with live goats outside of work (1 meter) per day	Continuous
An_goat_yr	Total years of contact with live goats outside of work (1 meter) during lifetime	Continuous
An_other	Contact with other animals outside of work (1 meter) during lifetime	0="No"	1="Yes"
An_other_num	Average number of contacts with other animals outside of work (1 meter) per day	Continuous
An_other_yr	Total years of contact with other animals outside of work (1 meter) during lifetime	Continuous
An_pigeon	Contact with live pigeons outside of work (1 meter) during lifetime	0="No"	1="Yes"
An_pigeon_num	Average number of Animal contacts with live pigs outside of work (1 meter) per day	Continuous
An_pigeon_yr	Total years of contact with live pigeons outside of work (1 meter) during lifetime	Continuous
An_pigs	Contact with live pigs outside of work (1 meter) during lifetime	0="No"	1="Yes"
An_pigs_num	Average number of contacts with live pigs outside of work (1 meter) per day	Continuous
An_pigs_yr	Total years of contact with live pigs outside of work (1 meter) during lifetime	Continuous
An_pork	Contact with raw pork outside of work (1 meter) during lifetime	0="No"	1="Yes"
An_pork_num	Average number of contacts with raw pork outside of work (1 meter) per day	Continuous
An_pork_yr	Total years of contact with raw pork outside of work (1 meter) during lifetime	Continuous
An_work	Contact with animals due to work	0="No"	1="Yes"
An_work_chic_num	Average number of chickens per day at work	Continuous
An_work_chic_yr	Total years of work with chicken	Continuous
An_work_chicken	Contact with chicken due to work	0="No"	1="Yes"
An_work_du_num	Average number of ducks per day at work	Continuous
An_work_du_yr	Total years of work with duck	Continuous
An_work_duck	Contact with duck due to work	0="No"	1="Yes"
An_work_epi	Disease outbreaks in any type of animals at work	0="No"	1="Yes"
An_work_gee_num	Average number of geese per day at work	Continuous
An_work_gee_yr	Total years of work with geese	Continuous
An_work_geese	Contact with geese due to work	0="No"	1="Yes"
An_work_go_num	Average number of goats per day at work	Continuous
An_work_go_yr	Total years of work with goats	Continuous
An_work_goat	Contact with goat due to work	0="No"	1="Yes"
An_work_oth_num	Average number of other animals per day at work	Continuous
An_work_oth_yr	Total years of work with other animals	Continuous
An_work_other	Contact with other animals due to work	0="No"	1="Yes"
An_work_pig	Contact with pigs due to work	0="No"	1="Yes"
An_work_pig_num	Average number of pigs per day at work	Continuous
An_work_pig_yr	Total years of work with pigs	Continuous
An_work_pige_num	Average number of pigeon per day at work	Continuous
An_work_pige_yr	Total years of work with pigeons	Continuous
An_work_pigeon	Contact with pigeon due to work	0="No"	1="Yes"
An_work_she_num	Average number of sheep per day at work	Continuous
An_work_she_yr	Total years of work with sheep	Continuous
An_work_sheep	Contact with sheep due to work	0="No"	1="Yes"
Date	Investigation Date
Education	Highest level of education completed	1="No School"	2="Primary"	3="Secondary"	4="Tertiary"	5="College"
Expend	Average monthly expenditure for food within the household (RMB)	1="<500"	2="500-1000"	3="1000-1500"	4=">1500"
Farm	Farm
Flu_poke	Accidentally stuck by a needle containing influenza vaccine for birds or pigs	0="No"	1="Yes"
Flu_shot	History of Influenza vaccination	0="No"	1="Yes"
Flu_shot_yr	Number of years since last Influenza vaccination	Continuous
Gender	Gender	0="Male"	1="Female"
Handwash	Handwashing Frequency while working with swine in the last 12 months	1="Never"	2="Rarely"	3="Sometimes"	4="Most of the time"	5="Always"
handwash_cat	Dichotomous handwash variable recoded from handwash (0="1 or 2" and 1="3,4 or 5")	0="Never or Rarely"	1="Sometimes, Most of the time, or Always"
Hist_bp	Medical history of heart disease, hypertension, or stroke	0="No"	1="Yes"
Hist_other	Medical history of other chronic disease	0="No"	1="Yes"
Hist_resp	Medical history of any chronic brething problems	0="No"	1="Yes"
ID	I.D.
Medication	Take medication within 30 days	0="No"	1="Yes"
Needle_poke_yr	Number of years since accidentally stuck by a needle containing influenza vaccine	Continuous
Occ_farm_chicken	Type of farm work performed in the last 30 days - Chicken	0="No"	1="Yes"
Occ_farm_duck	Type of farm work performed in the last 30 days - Duck	0="No"	1="Yes"
Occ_farm_other	Type of farm work performed in the last 30 days - Other	0="No"	1="Yes"
Occ_farm_swine	Type of farm work performed in the last 30 days - Swine	0="No"	1="Yes"
Occ_gov	Type of government work performed in the last 30 days	0="None"	1="Ministry of Health or Agriculture"
Occ_vet_blood	Type of veterinary work performed in the last 30 days - Blood Collection	0="No"	1="Yes"
Occ_vet_cntrl	Type of veterinary work performed in the last 30 days - Disease Control	0="No"	1="Yes"
Occ_vet_Hlth	Type of veterinary work performed in the last 30 days - Healthcare	0="No"	1="Yes"
Occupation	Type of work performed in the last 30 days	1="Government employee"	2="Business"	3="Restaurant/cafe worker"	4="Farm owner/worker"	5="Veterinarian/veterinary assistant"	6="Non-Government office worker"	7="Other"
PPE_cloth_type	Type of protective clothing used while working with swine in the last 12 months	1="Apron"	2="Coverall"	3="Outter Garment"	4="Other"	5="None"
PPE_cloth	Dichotomous recode	0="Never or Rarely"	1="Sometimes, Most of the time, or Always"
PPE_cloth_use	Use of any type of protective clothes used while working with swine in the last 12 months	1="Never"	2="Rarely"	3="Sometimes"	4="Most of the time"	5="Always"
PPE_eye	Type of spectacles used while working with swine in the last 12 months	1="Glasses"	2="Goggles"	3="Other"	4="None"
PPE_eye_type	Dichotomous recode	0="Never or Rarely"	1="Sometimes, Most of the time, or Always"
PPE_eye_use	Use of any type of spectacles used while working with swine in the last 12 months	1="Never"	2="Rarely"	3="Sometimes"	4="Most of the time"	5="Always"
PPE_glove_type	Type of protective gloves used while working with swine in the last 12 months	1="Cloth"	2="Disposable latex or vinyl"	3="Leather"	4="Other"	5="None"
PPE_glove	Dichotomous recode	0="Never or Rarely"	1="Sometimes, Most of the time, or Always"
PPE_glove_use	Use of protective gloves while working with swine in the last 12 months	1="Never"	2="Rarely"	3="Sometimes"	4="Most of the time"	5="Always"
PPE_mask_type	Type of mask used while working with swine in the last 12 months	1="Surgical Mask"	2"=Filtered Mask"	3="Dust Mask"	4="Other"	5="None"
PPE_mask	Dichotomous recode	0="Never or Rarely"	1="Sometimes, Most of the time, or Always"
PPE_mask_use	Use of any type of mask used while working with swine in the last 12 months	1="Never"	2="Rarely"	3="Sometimes"	4="Most of the time"	5="Always"
PPE_shoe_type	Type of protective footwear used while working with swine in the last 12 months	1="Washable Boots"	2="Sneakers"	3="Disposable Booties"	4="Sandals"	5="Other"	6="None"
PPE_shoe	Dichotomous recode	0="Never or Rarely"	1="Sometimes, Most of the time, or Always"
PPE_shoe_use	Use of any type of protective footwear used while working with swine in the last 12 months	1="Never"	2="Rarely"	3="Sometimes"	4="Most of the time"	5="Always"
Residence	Place of residence	1="Factory Dorm"	2="School Dorm"	3="Home Every Day"	4="Usually go home"	5="Live Alone"
Resp_house_12m	Number of episodes of people in household with a respiratory disease in the last 12 months	1="0"	2="1-2"	3="3-5"	4=">5"
Resp_house_12m_cat	Dichotomous recode	0="0"	1=">0"
Resp_house_30d	Number of episodes of people in household with a respiratory disease in the last 30 days	1="0"	2="1-2"	3=">2"
Resp_house_30d_cat	Dichotomous recode	0="0"	1=">0"
Resp_house_die	Anyone in household die of a respiratory disease within the last 12 months	0="No"	1="Yes"
Resp_inf_12m	Number of times with respiratory tract infection within 12 months	1="0"	2="1-2"	3="3-5"	4=">5"
Resp_inf_12m_cat	Dichotomous recode	0="0"	1=">0"
Resp_inf_30d	Number of times with respiratory tract infection within 30 days	1="0"	2="1-2"	3=">2"
Resp_inf_30d_cat	Dichotomous recode	0="0"	1=">0"
Resp_work_12m	Number of episodes of anyone at work with respiratory disease in last 12 months	1="0"	2="1-2"	3="3-5"	4=">5"
Resp_work_12m_cat	Dichotomous recode	0="0"	1=">0"
Resp_work_30d	Number of episodes of anyone at work with respiratory disease in last 30 days	1="0"	2="1-2"	3=">2"
Resp_work_30d_cat	Dichotomous recode	0="0"	1=">0"
Resp_work_die	Anyone in at work die of a respiratory disease within the last 12 months	0="No"	1="Yes"
Sick_days	Number of days missed work because of a respiratory disease	Continuous
Smoke	Current smoker	0="No"	1="Yes"	2="Cessation"
Smoke_ces	Number of years of smoking cessation	Continuous
Smoke_his	Current use or history of use of tobacco products	0="No"	1="Yes"
Smoke_num	Average number of cigarettes/cigars per day	Continuous
Smoke_year	Number of years of smoking	Continuous
Water	Indoor water source available in household	0="No"	1="Yes"
Notations:
